# Supplementary material for: Hybridization of CMIP6 and spatiotemporal models for assessing solar energy dynamics and transition risks in Guangxi under “dual-carbon” goals
Source: iScience. 2026 Jan 14;29(2):114690. doi: 10.1016/j.isci.2026.114690 (PMC12886514; doi:10.1016/j.isci.2026.114690)
Supplement: Document S2. Data S1–S6 — Data S1: Code for statistical downscaling based on k-nearest neighbor search with Delta bias correction. Data S2: Code for the Mann-Kendall and Theil-Sen (MK-TS) trend test. Data S3: Code for rotated empirical orthogonal function (REOF) analysis. Data S4: Code for the optimal parameter-based geographical detector (OPGD). Data S5: Code for the robustness test for the interactive geographically and temporally weighted regression (IGTWR) model. Data S6: Code for exploratory spatiotemporal data analysis (ESTDA) based on Markov chain and Monte Carlo methods. [file mmc2.zip]

Archive with 6 entries (6 files):
- DataS6.m
- DataS1.py
- DataS2.m
- DataS3.R
- DataS4.R
- DataS5.m
