# Supplementary material for: Hybridization of CMIP6 and spatiotemporal models for assessing solar energy dynamics and transition risks in Guangxi under “dual-carbon” goals
Source: iScience. 2026 Jan 14;29(2):114690. doi: 10.1016/j.isci.2026.114690 (PMC12886514; doi:10.1016/j.isci.2026.114690)
Supplement: Document S2. Data S1–S6 — Data S1: Code for statistical downscaling based on k-nearest neighbor search with Delta bias correction. Data S2: Code for the Mann-Kendall and Theil-Sen (MK-TS) trend test. Data S3: Code for rotated empirical orthogonal function (REOF) analysis. Data S4: Code for the optimal parameter-based geographical detector (OPGD). Data S5: Code for the robustness test for the interactive geographically and temporally weighted regression (IGTWR) model. Data S6: Code for exploratory spatiotemporal data analysis (ESTDA) based on Markov chain and Monte Carlo methods. [file mmc2.zip › DataS6.m]

function SolarRiskAssessmentMain()
    % Solar Energy Resource Risk Assessment Main Program
    % Markov Chain and Monte Carlo Probabilistic Risk Assessment Based on ESTDA Framework
    % Standalone Script Version - No Class Files Required
    clear; clc; close all;
    fprintf('=== Solar Energy Resource Risk Assessment System ===\n');
    % Execute risk assessment
    executeFullAssessment();
    fprintf('\n=== Assessment Process Completed ===\n');
end
function executeFullAssessment()
    % Complete risk assessment process
    % Constant definitions
    CityNames = {'Hezhou', 'Baise', 'Wuzhou', 'Guilin', 'Chongzuo', ...
                'Liuzhou', 'Laibin', 'Nanning', 'Hechi', 'Guigang', ...
                'Qinzhou', 'Fangchenggang', 'Beihai', 'Yulin'};  % Pinyin for Guangxi cities (academic standard)
    ScenarioNames = {'SSP1-2.6', 'SSP2-4.5', 'SSP3-7.0'};
    HighResourceStates = [1, 4];  % HH and LL as high-resource states
    LowResourceStates = [2, 3];   % HL and LH as low-resource states
    BootstrapIterations = 300;
    SmoothingParameter = 0.1;
    ConfidenceLevel = 0.95;
       % Initialize state data
    StateData = initializeStateData();
    fprintf('Starting Solar Energy Resource Risk Assessment...\n');
    fprintf('Markov Chain and Monte Carlo Probabilistic Risk Assessment Based on ESTDA Framework\n\n');
    
    % Display model parameters
    displayModelParameters(CityNames, ScenarioNames, BootstrapIterations, SmoothingParameter, ...
                         HighResourceStates, LowResourceStates);
      nCities = length(CityNames);
    nScenarios = length(ScenarioNames);
      % Initialize result matrices
    migrationProbabilities = zeros(nCities, nScenarios);
    migrationConfidenceIntervals = zeros(nCities, nScenarios, 2);
    migrationRobustness = zeros(nCities, nScenarios);
    riskCategories = cell(nCities, nScenarios);
    rationalityFlags = cell(nCities, 1); % Rationality check flags
    % Analyze each city and scenario
    for cityIdx = 1:nCities
        fprintf('Analyzing %s...\n', CityNames{cityIdx});
        for scenarioIdx = 1:nScenarios
            sequence = squeeze(StateData(cityIdx, scenarioIdx, :))';
                    % Check if all states are high or all are low (no change case)
            if isAllHighOrAllLow(sequence, HighResourceStates, LowResourceStates)
                fprintf('  No-change sequence detected: %s\n', mat2str(sequence));
                migrationProbabilities(cityIdx, scenarioIdx) = 0;
                migrationConfidenceIntervals(cityIdx, scenarioIdx, :) = [0, 0];
                migrationRobustness(cityIdx, scenarioIdx) = 1.0; % Highest robustness for no-change
                riskCategories{cityIdx, scenarioIdx} = 'No Change';
                continue;
            end
                      % Validate state transitions
            [validSequence, validityRatio] = validateStateTransitions(sequence);
                     % Calculate transition probabilities
            [transitionProbs, bootstrapProbs] = computeTransitionProbabilities(sequence, ...
                BootstrapIterations, SmoothingParameter);
                      % Validate transition probability matrix
            if ~validateTransitionMatrix(transitionProbs)
                warning('%s - %s: Invalid transition probability matrix', CityNames{cityIdx}, ScenarioNames{scenarioIdx});
            end
                    % Calculate migration risk
            [migrationProb, migrationCI, migrationRobust] = computeMigrationRisk(...
                transitionProbs, bootstrapProbs, sequence, validityRatio, ...
                HighResourceStates, LowResourceStates, BootstrapIterations, ConfidenceLevel);
                  migrationProbabilities(cityIdx, scenarioIdx) = migrationProb;
            migrationConfidenceIntervals(cityIdx, scenarioIdx, :) = migrationCI;
            migrationRobustness(cityIdx, scenarioIdx) = migrationRobust;
            riskCategories{cityIdx, scenarioIdx} = classifyRiskLevel(migrationProb);
        end
          % Rationality check: SSP1 < SSP2 < SSP3
        rationalityFlags{cityIdx} = performRationalityCheck(cityIdx, migrationProbabilities, ...
            migrationConfidenceIntervals, CityNames, ScenarioNames);
    end
    % Display results
    displayResults(CityNames, ScenarioNames, migrationProbabilities, ...
        migrationConfidenceIntervals, migrationRobustness, riskCategories, rationalityFlags);
      % Save results
    saveResults(CityNames, ScenarioNames, migrationProbabilities, ...
        migrationConfidenceIntervals, migrationRobustness, riskCategories, rationalityFlags);
end
function rationalityFlag = performRationalityCheck(cityIdx, migrationProbabilities, ...
    migrationConfidenceIntervals, CityNames, ScenarioNames)
    % Rationality check: Verify if SSP scenario risk ranking is reasonable
    prob_SSP126 = migrationProbabilities(cityIdx, 1); % SSP1-2.6
    prob_SSP245 = migrationProbabilities(cityIdx, 2); % SSP2-4.5  
    prob_SSP370 = migrationProbabilities(cityIdx, 3); % SSP3-7.0
    ci_SSP370 = squeeze(migrationConfidenceIntervals(cityIdx, 3, :))';
       % Check if ideal order is satisfied: SSP1 < SSP2 < SSP3
    is_ideal_order = (prob_SSP126 < prob_SSP245) && (prob_SSP245 < prob_SSP370);
    if is_ideal_order
        rationalityFlag = 'Rational';
        fprintf('  ✓ %s: Reasonable SSP scenario risk ranking (%.3f < %.3f < %.3f)\n', ...
            CityNames{cityIdx}, prob_SSP126, prob_SSP245, prob_SSP370);
    else
        % Check if SSP3-7.0 confidence interval contains 0.5
        ci_contains_half = (ci_SSP370(1) <= 0.5) && (ci_SSP370(2) >= 0.5);
           if ci_contains_half
            rationalityFlag = 'Unidentifiable';
            fprintf('  ⚠ %s: Abnormal SSP scenario risk ranking but SSP3-7.0 CI contains 0.5, marked as Unidentifiable\n', CityNames{cityIdx});
            fprintf('    Probabilities: SSP1-2.6=%.3f, SSP2-4.5=%.3f, SSP3-7.0=%.3f\n', ...
                prob_SSP126, prob_SSP245, prob_SSP370);
            fprintf('    SSP3-7.0 Confidence Interval: [%.3f, %.3f] (contains 0.5)\n', ci_SSP370(1), ci_SSP370(2));
        else
            rationalityFlag = 'Abnormal';
            fprintf('  ✗ %s: Abnormal SSP scenario risk ranking!\n', CityNames{cityIdx});
            fprintf('    Probabilities: SSP1-2.6=%.3f, SSP2-4.5=%.3f, SSP3-7.0=%.3f\n', ...
                prob_SSP126, prob_SSP245, prob_SSP370);
            fprintf('    SSP3-7.0 Confidence Interval: [%.3f, %.3f] (does not contain 0.5)\n', ci_SSP370(1), ci_SSP370(2));
        end
    end
end
function isNoChange = isAllHighOrAllLow(sequence, HighResourceStates, LowResourceStates)
    % Check if sequence consists entirely of high-resource or low-resource states
    isAllHigh = all(ismember(sequence, HighResourceStates));
    isAllLow = all(ismember(sequence, LowResourceStates));
    isNoChange = isAllHigh || isAllLow;
end
function stateData = initializeStateData()
    % Initialize state data [14 cities, 3 scenarios, 5 time points]
    stateData = zeros(14, 3, 5);
    % City state data definition (consistent with original values)
    cityData = {
        [3, 3, 3, 3, 3], [3, 3, 3, 3, 4], [3, 3, 3, 3, 3];  % Hezhou
        [2, 3, 3, 3, 3], [2, 4, 2, 2, 2], [2, 3, 3, 3, 3];  % Baise
        [2, 4, 1, 4, 4], [2, 3, 4, 4, 1], [2, 4, 4, 3, 3];  % Wuzhou
        [1, 3, 3, 3, 3], [1, 3, 3, 3, 2], [1, 3, 3, 3, 3];  % Guilin 
        [4, 1, 3, 2, 3], [4, 2, 2, 2, 3], [4, 2, 2, 1, 1];  % Chongzuo
        [1, 3, 3, 3, 3], [1, 3, 3, 3, 3], [1, 3, 3, 3, 3];  % Liuzhou
        [1, 4, 4, 3, 3], [1, 3, 3, 3, 4], [1, 3, 3, 3, 3];  % Laibin 
        [2, 1, 3, 4, 4], [2, 1, 1, 3, 4], [2, 1, 4, 1, 1];  % Nanning
        [1, 3, 3, 3, 3], [3, 3, 3, 3, 3], [3, 3, 3, 3, 3];  % Hechi
        [3, 1, 1, 1, 1], [3, 1, 1, 1, 1], [3, 1, 1, 1, 1];  % Guigang
        [3, 1, 1, 1, 1], [3, 1, 1, 1, 1], [3, 1, 1, 1, 1];  % Qinzhou
        [3, 1, 1, 1, 1], [2, 1, 1, 1, 1], [2, 1, 1, 1, 1];  % Fangchenggang 
        [3, 1, 1, 1, 1], [3, 1, 1, 1, 1], [3, 1, 1, 1, 1];  % Beihai
        [3, 1, 1, 1, 1], [3, 1, 1, 1, 1], [3, 1, 1, 1, 1]   % Yulin
    };
      for cityIdx = 1:14
        for scenarioIdx = 1:3
            stateData(cityIdx, scenarioIdx, :) = cityData{cityIdx, scenarioIdx};
        end
    end
end

function displayModelParameters(CityNames, ScenarioNames, BootstrapIterations, SmoothingParameter, ...
                              HighResourceStates, LowResourceStates)
    % Display model parameters
    fprintf('Model Parameter Settings:\n');
    fprintf('  Number of Cities: %d\n', length(CityNames));
    fprintf('  Number of Scenarios: %d\n', length(ScenarioNames));
    fprintf('  Bootstrap Iterations: %d\n', BootstrapIterations);
    fprintf('  Bayesian Smoothing Parameter α: %.1f\n', SmoothingParameter);
    fprintf('  High-Resource States: %s\n', mat2str(HighResourceStates));
    fprintf('  Low-Resource States: %s\n\n', mat2str(LowResourceStates));
end
function [validSequence, validityRatio] = validateStateTransitions(sequence)
    % Validate rationality of state transitions
    validSequence = sequence;
    nTransitions = length(sequence) - 1;
    validCount = 0;
     if nTransitions == 0
        validityRatio = 1;
        return;
    end
     for t = 1:nTransitions
        stateDiff = abs(sequence(t+1) - sequence(t));
        if stateDiff <= 2
            validCount = validCount + 1;
        else
            fprintf('  Detected invalid transition %d -> %d (difference: %d)\n', ...
                sequence(t), sequence(t+1), stateDiff);
        end
    end
      validityRatio = validCount / nTransitions;
    fprintf('  Transition Rationality: %.1f%% (%d/%d)\n', ...
        validityRatio * 100, validCount, nTransitions);
end
function [transitionProbs, bootstrapProbs] = computeTransitionProbabilities(sequence, ...
    BootstrapIterations, SmoothingParameter)
    % Calculate transition probability matrix
    nStates = 4;
    % Calculate original transition counts
    transitionCounts = zeros(nStates, nStates);
    for t = 1:length(sequence)-1
        fromState = sequence(t);
        toState = sequence(t+1);
        if fromState >= 1 && fromState <= nStates && toState >= 1 && toState <= nStates
            transitionCounts(fromState, toState) = transitionCounts(fromState, toState) + 1;
        end
    end
     % Apply Bayesian smoothing
    transitionProbs = applyBayesianSmoothing(transitionCounts, SmoothingParameter);
    
    % Bootstrap resampling
    bootstrapProbs = zeros(nStates, nStates, BootstrapIterations);
    for b = 1:BootstrapIterations
        bootstrapSequence = generateBootstrapSequence(sequence, transitionProbs);
        bootstrapCounts = zeros(nStates, nStates);
        
        for t = 1:length(bootstrapSequence)-1
            fromState = bootstrapSequence(t);
            toState = bootstrapSequence(t+1);
            if fromState >= 1 && fromState <= nStates && toState >= 1 && toState <= nStates
                bootstrapCounts(fromState, toState) = bootstrapCounts(fromState, toState) + 1;
            end
        end
         bootstrapProbs(:, :, b) = applyBayesianSmoothing(bootstrapCounts, SmoothingParameter);
    end
end
function smoothedProbs = applyBayesianSmoothing(counts, SmoothingParameter)
    % Apply Bayesian smoothing
    nStates = size(counts, 1);
    smoothedProbs = zeros(nStates, nStates);
    for i = 1:nStates
        rowCounts = counts(i, :);
        total = sum(rowCounts);
           smoothedCounts = rowCounts + SmoothingParameter;
        smoothedTotal = total + SmoothingParameter * nStates;
         smoothedProbs(i, :) = smoothedCounts / smoothedTotal;
    end
end
function bootstrapSequence = generateBootstrapSequence(originalSequence, transitionProbs)
    % Generate Bootstrap sequence
    n = length(originalSequence);
    bootstrapSequence = zeros(1, n);
        bootstrapSequence(1) = originalSequence(1);
       for t = 1:n-1
        currentState = bootstrapSequence(t);
        probDist = transitionProbs(currentState, :);
        nextState = randsample(1:4, 1, true, probDist);
        bootstrapSequence(t+1) = nextState;
    end
end
function [prob, ci, robustness] = computeMigrationRisk(transitionProbs, bootstrapProbs, ...
    sequence, validityRatio, HighResourceStates, LowResourceStates, BootstrapIterations, ConfidenceLevel)
    % Calculate migration risk
    migrationProbs = [];
    for i = HighResourceStates
        totalFromI = sum(transitionProbs(i, :));
        if totalFromI > 0
            riskFromI = sum(transitionProbs(i, LowResourceStates));
            migrationProbs = [migrationProbs, riskFromI];
        end
    end
    if isempty(migrationProbs)
        prob = 0;
    else
        prob = mean(migrationProbs);
    end
    % Bootstrap confidence interval
    bootstrapRisks = zeros(1, BootstrapIterations); 
    for b = 1:BootstrapIterations
        bootstrapMigrationProbs = [];
        for i = HighResourceStates
            totalFromI = sum(bootstrapProbs(i, :, b));
            if totalFromI > 0
                riskFromI = sum(bootstrapProbs(i, LowResourceStates, b));
                bootstrapMigrationProbs = [bootstrapMigrationProbs, riskFromI];
            end
        end
        if isempty(bootstrapMigrationProbs)
            bootstrapRisks(b) = 0;
        else
            bootstrapRisks(b) = mean(bootstrapMigrationProbs);
        end
    end
    alpha = 1 - ConfidenceLevel;
    ciLower = quantile(bootstrapRisks, alpha/2);
    ciUpper = quantile(bootstrapRisks, 1 - alpha/2);
    ci = [ciLower, ciUpper];
     robustness = computeRobustness(sequence, bootstrapProbs, validityRatio);
end
function robustness = computeRobustness(sequence, bootstrapProbs, validityRatio)
    % Calculate model robustness
    nTransitions = length(sequence) - 1;
    if nTransitions == 0
        robustness = 0;
        return;
    end
      stdProbs = std(bootstrapProbs, 0, 3);
    avgStd = mean(stdProbs(:));
       robustness = validityRatio * (1 - min(avgStd, 1));
    fprintf('  Robustness Analysis: Transition Rationality=%.3f, Matrix Stability=%.3f, Comprehensive Robustness=%.3f\n', ...
        validityRatio, 1-avgStd, robustness);
end
function isValid = validateTransitionMatrix(P)
    % Validate transition probability matrix
    rowSums = sum(P, 2);
    isValid = all(abs(rowSums - 1) < 1e-10);
end
function displayResults(CityNames, ScenarioNames, migrationProbabilities, ...
    migrationConfidenceIntervals, migrationRobustness, riskCategories, rationalityFlags)
    % Display analysis results
    fprintf('\n=== Migration Risk Analysis Results (High → Low Resource) ===\n');
    fprintf('%-12s', 'City');
    for i = 1:length(ScenarioNames)
        fprintf('%-20s', ScenarioNames{i});
    end
    fprintf('%-15s %-12s\n', 'Avg Robustness', 'Rationality');
       for cityIdx = 1:length(CityNames)
        fprintf('%-12s', CityNames{cityIdx});
        for scenarioIdx = 1:length(ScenarioNames)
            prob = migrationProbabilities(cityIdx, scenarioIdx);
            category = riskCategories{cityIdx, scenarioIdx};
            if strcmp(category, 'No Change')
                fprintf('%-20s', 'No Change');
            else
                fprintf('%.3f(%-8s)', prob, category);
            end
        end
        fprintf('%-15.3f %-12s\n', mean(migrationRobustness(cityIdx, :)), rationalityFlags{cityIdx});
    end
       % Display rationality statistics
    fprintf('\n=== Rationality Check Statistics ===\n');
    rationalCount = sum(strcmp(rationalityFlags, 'Rational'));
    unidentifiedCount = sum(strcmp(rationalityFlags, 'Unidentifiable'));
    abnormalCount = sum(strcmp(rationalityFlags, 'Abnormal'));
    
    fprintf('Rational: %d/%d (%.1f%%)\n', rationalCount, length(CityNames), rationalCount/length(CityNames)*100);
    fprintf('Unidentifiable: %d/%d (%.1f%%)\n', unidentifiedCount, length(CityNames), unidentifiedCount/length(CityNames)*100);
    fprintf('Abnormal: %d/%d (%.1f%%)\n', abnormalCount, length(CityNames), abnormalCount/length(CityNames)*100);
end
function riskLevel = classifyRiskLevel(probability)
    % Classify risk level
    if probability == 0
        riskLevel = 'No Change';
    elseif probability < 0.3
        riskLevel = 'Low Risk';
    elseif probability < 0.6
        riskLevel = 'Medium Risk';
    else
        riskLevel = 'High Risk';
    end
end
function saveResults(CityNames, ScenarioNames, migrationProbabilities, ...
    migrationConfidenceIntervals, migrationRobustness, riskCategories, rationalityFlags)
    % Save results to file
    % Generate results table
    resultsTable = generateResultsTable(CityNames, ScenarioNames, migrationProbabilities, ...
        migrationConfidenceIntervals, migrationRobustness, riskCategories, rationalityFlags);
        saveFolder = 'D:/Results';
    savePath = fullfile(saveFolder, 'Solar_Energy_Resource_Risk_Assessment_Results1.xlsx');
    
    if ~exist(saveFolder, 'dir')
        mkdir(saveFolder);
    end
        fprintf('\nSaving results to: %s\n', savePath);
        try
        writetable(resultsTable, savePath, 'Sheet', 'Comprehensive Risk Assessment');
        fprintf('Results saved successfully\n');
    catch ME
        fprintf('Save failed: %s\n', ME.message);
        alternativePath = 'Solar_Energy_Resource_Risk_Assessment_Results1.xlsx';
   writetable(resultsTable, alternativePath, 'Sheet', 'Comprehensive Risk Assessment');
        fprintf('Results saved to alternative path: %s\n', alternativePath);
    end
end
function resultsTable = generateResultsTable(CityNames, ScenarioNames, migrationProbabilities, ...
    migrationConfidenceIntervals, migrationRobustness, riskCategories, rationalityFlags)
    % Generate comprehensive results table
    nCities = length(CityNames);
    nScenarios = length(ScenarioNames);
    % Calculate total number of columns
    totalColumns = 3 + nScenarios * 3 + 1; % City + Indicator + Rationality + Scenario*(Prob+CI+Robustness) + Avg Robustness
    % Create table structure
    tableData = cell(nCities, totalColumns);
    % Fill data
    for cityIdx = 1:nCities
        colIdx = 1;
        % City name
        tableData{cityIdx, colIdx} = CityNames{cityIdx}; colIdx = colIdx + 1;
        % Indicator name
  tableData{cityIdx, colIdx} = 'Migration Risk (High→Low Resource)'; colIdx = colIdx + 1;
        % Rationality check
        tableData{cityIdx, colIdx} = rationalityFlags{cityIdx}; colIdx = colIdx + 1;
        % Data for each scenario
        for scenarioIdx = 1:nScenarios
            % Probability
            tableData{cityIdx, colIdx} = migrationProbabilities(cityIdx, scenarioIdx); colIdx = colIdx + 1;
            % Confidence interval
            tableData{cityIdx, colIdx} = sprintf('[%.3f, %.3f]', ...
                migrationConfidenceIntervals(cityIdx, scenarioIdx, 1), ...
              migrationConfidenceIntervals(cityIdx, scenarioIdx, 2)); colIdx = colIdx + 1;
            % Robustness
tableData{cityIdx, colIdx} = migrationRobustness(cityIdx, scenarioIdx); colIdx = colIdx + 1;
        end
        % Average robustness
        tableData{cityIdx, colIdx} = mean(migrationRobustness(cityIdx, :));
    end
    % Create table headers
    headers = cell(1, totalColumns);
    headers{1} = 'City';
    headers{2} = 'Indicator';
    headers{3} = 'Rationality Check';
    colIdx = 4;
    for i = 1:nScenarios
        headers{colIdx} = [ScenarioNames{i} '_Probability']; colIdx = colIdx + 1;
        headers{colIdx} = [ScenarioNames{i} '_ConfidenceInterval']; colIdx = colIdx + 1;
        headers{colIdx} = [ScenarioNames{i} '_Robustness']; colIdx = colIdx + 1;
    end
    headers{colIdx} = 'Average Robustness';
    % Create table
    resultsTable = cell2table(tableData, 'VariableNames', headers);
end
