# Supplementary material for: Hybridization of CMIP6 and spatiotemporal models for assessing solar energy dynamics and transition risks in Guangxi under “dual-carbon” goals
Source: iScience. 2026 Jan 14;29(2):114690. doi: 10.1016/j.isci.2026.114690 (PMC12886514; doi:10.1016/j.isci.2026.114690)
Supplement: Document S2. Data S1–S6 — Data S1: Code for statistical downscaling based on k-nearest neighbor search with Delta bias correction. Data S2: Code for the Mann-Kendall and Theil-Sen (MK-TS) trend test. Data S3: Code for rotated empirical orthogonal function (REOF) analysis. Data S4: Code for the optimal parameter-based geographical detector (OPGD). Data S5: Code for the robustness test for the interactive geographically and temporally weighted regression (IGTWR) model. Data S6: Code for exploratory spatiotemporal data analysis (ESTDA) based on Markov chain and Monte Carlo methods. [file mmc2.zip › DataS1.py]

import xarray as xr
import numpy as np
from sklearn.neighbors import KDTree
import os
# Set display options
xr.set_options(display_max_rows=50)
xr.set_options(display_width=800)
def downscale_and_bias_correct(era5_path, cesm2_path, output_path):
    """
    Downscale and bias-correct CMIP6-CESM2 data to the ERA5 grid
      Parameters:
    era5_path: Path to ERA5 high-resolution data
    cesm2_path: Path to CMIP6-CESM2 low-resolution data  
    output_path: Path to save the output file
    """
    # Read ERA5 high-resolution data
    print("Reading ERA5 high-resolution data...")
    high = xr.open_dataset(era5_path)
    # Check variable name; ERA5 typically uses 't2m' for 2m temperature
    if 't2m' in high.variables:
        high_var = 't2m'
    elif 'tas' in high.variables:
        high_var = 'tas'
    else:
        # If no standard variable name is found, use the first data variable
        high_var = list(high.data_vars.keys())[0]
        print(f"Using variable name: {high_var}")
    high_values = high[high_var].values
    extent = high.isel(time=0)[high_var].values
    high_lon = high.lon.values
    high_lat = high.lat.values
    high_ilon, high_ilat = np.meshgrid(high_lon, high_lat)
    valid_index = np.where(np.isnan(extent) == False)
    high_multiyearmonthlymean = high.groupby(high.time.dt.month).mean()
    high_grids_lonlat = np.vstack((high_ilon[valid_index].ravel(), high_ilat[valid_index].ravel())).T
       # Read CMIP6-CESM2 low-resolution data
    print("Reading CMIP6-CESM2 data...")
    low = xr.open_dataset(cesm2_path)
    # Check variable name; CMIP6 typically uses 'tas' for near-surface temperature
    if 'tas' in low.variables:
        low_var = 'tas'
    elif 't2m' in low.variables:
        low_var = 't2m'
    else:
        # If no standard variable name is found, use the first data variable
        low_var = list(low.data_vars.keys())[0]
        print(f"Using variable name: {low_var}")
    low_values = low[low_var].values
    low_lon = low.lon.values
    low_lat = low.lat.values
    low_ilon, low_ilat = np.meshgrid(low_lon, low_lat)
    low_grids_lonlat = np.vstack((low_ilon.ravel(), low_ilat.ravel())).T
        # Use KDTree to find nearest neighbors
    print("Performing spatial interpolation...")
    tree = KDTree(low_grids_lonlat, leaf_size=2)
    low_id = []
    for i in range(high_grids_lonlat.shape[0]):
        dist, ind = tree.query(high_grids_lonlat[i, :].reshape(-1, 2), k=1)
        low_id.append(ind)
       # Resample low-resolution data to high-resolution grid
    print("Resampling to high-resolution grid...")
    resample = np.zeros((low_values.shape[0], high_values.shape[1], high_values.shape[2]),
                        dtype=np.float32) * np.nan
    for i in range(low_values.shape[0]):
        low_value = low_values[i, :, :].ravel()
        resample[i, valid_index[0], valid_index[1]] = low_value[low_id].ravel()
       # Create resampled dataset
    resample_ds = xr.Dataset(
        {low_var: (('time', 'lat', 'lon'), resample)},
        coords={
            "time": low.time, 
            "lat": high.lat, 
            "lon": high.lon
        },
        attrs={
            "source": "CMIP6-CESM2 downscaled to ERA5 grid",
            "method": "Nearest neighbor interpolation"
        }
    )
     # Save resampled result
    resample_output = output_path.replace('.nc', '_resampled.nc')
    resample_ds.to_netcdf(resample_output)
    print(f"Resampled data saved to: {resample_output}")
       # Calculate delta (bias correction factor)
    print("Calculating bias correction factor (delta)...")
    # Select overlapping historical period
    # ERA5 data typically starts from 1950, CMIP6 historical simulation ends in 2014
    era5_historical = high.sel(time=slice('1950-01-01', '2014-12-31'))
    resample_historical = resample_ds.sel(time=slice('1950-01-01', '2014-12-31'))
      # Calculate multi-year monthly mean
    era5_multiyearmonthlymean = era5_historical.groupby(era5_historical.time.dt.month).mean()
    resample_multiyearmonthlymean = resample_historical.groupby(resample_historical.time.dt.month).mean()
    
    # Calculate correction factor (additive or multiplicative correction)
    # Additive correction is typically used for temperature; multiplicative for precipitation
    delta = era5_multiyearmonthlymean[high_var] - resample_multiyearmonthlymean[low_var]
       # Apply bias correction
    print("Applying bias correction...")
    result = []
    for i in range(1, 13):
        # Select data for the corresponding month
        monthly_data = resample_ds.sel(time=resample_ds.time.dt.month == i)
        # Apply additive correction
        corrected_data = monthly_data + delta.isel(month=i-1)
              data_ds = xr.Dataset(
            {low_var: (('time', 'lat', 'lon'), corrected_data[low_var].values.astype("float32"))},
            coords={
                "time": corrected_data.time.values, 
                "lat": corrected_data.lat.values, 
                "lon": corrected_data.lon.values
            },
            attrs={
                "bias_correction": f"additive correction for month {i}",
                "correction_values_mean": float(delta.isel(month=i-1).mean().values)
            }
        )
        result.append(data_ds)
        # Merge data for all months
    bc_down_scale = xr.merge(result)
    bc_down_scale = bc_down_scale.sortby('time')
        # Add global attributes
    bc_down_scale.attrs = {
        "title": "CMIP6-CESM2 downscaled and bias-corrected using ERA5",
        "source_era5": era5_path,
        "source_cesm2": cesm2_path,
        "method": "Statistical downscaling with quantile mapping",
        "resolution": "ERA5 native resolution",
        "correction_type": "additive (for temperature)",
        "created_by": "Python downscaling script"
    }
        # Save final result
    bc_down_scale.to_netcdf(output_path)
    print(f"Bias-corrected and downscaled data saved to: {output_path}")
      return bc_down_scale
# Example usage
if __name__ == "__main__":
    # File paths
    era5_path = r'E:\ERA5\monthly\t2m\era5_t2m_1950_2020_monthly.nc'  # Path to ERA5 data
    cesm2_path = r'G:\CMIP6\CESM2\tas\tas_Amon_CESM2_historical_r1i1p1f1_gn_185001-201412.nc'  # Path to CESM2 data
    output_path = r'G:\downscaled_data\cesm2_downscaled_bias_corrected.nc'  # Output path
       # Ensure output directory exists
    os.makedirs(os.path.dirname(output_path), exist_ok=True)
       # Execute downscaling and bias correction
    try:
        result = downscale_and_bias_correct(era5_path, cesm2_path, output_path)
        print("Downscaling and bias correction completed successfully!")
            # Print result information
        print("\nResult dataset information:")
        print(result)
    except Exception as e:
        print(f"An error occurred during processing: {e}")
