# Supplementary material for: Hybridization of CMIP6 and spatiotemporal models for assessing solar energy dynamics and transition risks in Guangxi under “dual-carbon” goals
Source: iScience. 2026 Jan 14;29(2):114690. doi: 10.1016/j.isci.2026.114690 (PMC12886514; doi:10.1016/j.isci.2026.114690)
Supplement: Document S2. Data S1–S6 — Data S1: Code for statistical downscaling based on k-nearest neighbor search with Delta bias correction. Data S2: Code for the Mann-Kendall and Theil-Sen (MK-TS) trend test. Data S3: Code for rotated empirical orthogonal function (REOF) analysis. Data S4: Code for the optimal parameter-based geographical detector (OPGD). Data S5: Code for the robustness test for the interactive geographically and temporally weighted regression (IGTWR) model. Data S6: Code for exploratory spatiotemporal data analysis (ESTDA) based on Markov chain and Monte Carlo methods. [file mmc2.zip › DataS2.m]

clc;
clear;
close all;
%--------Load data file--------%
data = load('Autumn_Winter.csv'); % Note: Rename the CSV file to English if needed
t = data(:, 1);
y = data(:, 6);
n = length(y);
%--------Complete Mann-Kendall Trend Test--------%
% Calculate Mann-Kendall statistic S
S = 0;
for i = 1:n-1
    for j = i+1:n
        S = S + sign(y(j) - y(i));
    end
end
% Calculate Kendall's tau
tau = S / (n*(n-1)/2);
% Calculate variance (accounting for ties)
[unique_y, ~, ic] = unique(y);
tie_counts = accumarray(ic, 1);
tie_correction = sum(tie_counts .* (tie_counts - 1) .* (2 * tie_counts + 5));
Var_S = (n * (n - 1) * (2 * n + 5) - tie_correction) / 18;
% Calculate standardized test statistic Z
if S > 0
    Z = (S - 1) / sqrt(Var_S);
elseif S < 0
    Z = (S + 1) / sqrt(Var_S);
else
    Z = 0;
end
% Calculate p-value
p_value = 2 * (1 - normcdf(abs(Z)));  % Two-tailed test
% Unified significance level
alpha = 0.05;
% Trend judgment
if p_value < alpha
    significance_result = 'Trend is significant';
    if Z > 0
        trend_direction_text = 'Significant upward trend';
    else
        trend_direction_text = 'Significant downward trend';
    end
else
    significance_result = 'Trend is not significant';
    if tau > 0
        trend_direction_text = 'Non-significant upward trend';
    elseif tau < 0
        trend_direction_text = 'Non-significant downward trend';
    else
        trend_direction_text = 'No trend';
    end
end
%--------Output trend test results--------%
fprintf('=== Mann-Kendall Trend Test Results ===\n');
fprintf('Sample size n: %d\n', n);
fprintf('Mann-Kendall statistic S: %.2f\n', S);
fprintf('Kendall''s tau: %.4f\n', tau);
fprintf('Standardized test statistic Z: %.4f\n', Z);
fprintf('p-value: %.4f\n', p_value);
fprintf('Significance level alpha: %.2f\n', alpha);
fprintf('Trend direction: %s\n', trend_direction_text);
fprintf('Conclusion: %s\n', significance_result);
%--------Theil-Sen Slope Estimation--------%
slopes = [];
for i = 1:n-1
    for j = i+1:n
        if t(j) ~= t(i)
            slope_temp = (y(j) - y(i)) / (t(j) - t(i));
            slopes = [slopes; slope_temp];
        end
    end
end
sen_slope = median(slopes);
% Calculate intercept
intercept = median(y - sen_slope * t);

fprintf('Theil-Sen slope: %.4f\n', sen_slope);
fprintf('Fitting formula: y = %.4f * t + %.4f\n', sen_slope, intercept);
%--------Visualize results--------%
figure;
subplot(2,1,1);
plot(t, y, 'b-o', 'LineWidth', 1.5, 'MarkerSize', 4);
hold on;
% Calculate fitting line
y_fit = sen_slope * t + intercept;
plot(t, y_fit, 'r--', 'LineWidth', 2);
title('Time Series Trend Analysis', 'FontSize', 12);
xlabel('Year', 'FontSize', 10);
ylabel('Value', 'FontSize', 10);
% Create legend with fitting formula
if intercept >= 0
    formula_str = sprintf('y = %.4ft + %.4f', sen_slope, intercept);
else
    formula_str = sprintf('y = %.4ft - %.4f', sen_slope, abs(intercept));
end
legend('Original data', ['Fitting line: ' formula_str], ...
       'Location', 'best', 'FontSize', 10);
grid on;
% Add text box with statistical information
info_str = {...
    sprintf('M-K Test: %s', significance_result), ...
    sprintf('Trend Direction: %s', trend_direction_text), ...
    sprintf('Kendall''s tau: %.4f', tau), ...
    sprintf('p-value: %.4f', p_value), ...
    sprintf('Sen Slope: %.4f', sen_slope), ...
    sprintf('Fitting Formula: %s', formula_str)};
annotation('textbox', [0.15, 0.7, 0.3, 0.2], 'String', info_str, ...
           'FontSize', 9, 'BackgroundColor', [1, 1, 0.8], 'EdgeColor', 'black');
%--------Add fitting formula text on the plot--------%
% Select appropriate position (top-right corner)
x_pos = min(t) + 0.7 * (max(t) - min(t));
y_pos = min(y) + 0.8 * (max(y) - min(y));
text(x_pos, y_pos, formula_str, ...
     'FontSize', 11, 'FontWeight', 'bold', 'Color', 'red', ...
     'BackgroundColor', [1, 1, 0.9], 'EdgeColor', 'red', ...
     'HorizontalAlignment', 'center');
%--------Mann-Kendall Change Point Test--------%
if n > 10
    fprintf('\nNote: Sample size (%d) is sufficient for change point analysis\n', n);
else
    fprintf('\nNote: Small sample size (%d) may lead to unreliable change point test results\n', n);
end
