# Supplementary material for: Hybridization of CMIP6 and spatiotemporal models for assessing solar energy dynamics and transition risks in Guangxi under “dual-carbon” goals
Source: iScience. 2026 Jan 14;29(2):114690. doi: 10.1016/j.isci.2026.114690 (PMC12886514; doi:10.1016/j.isci.2026.114690)
Supplement: Document S2. Data S1–S6 — Data S1: Code for statistical downscaling based on k-nearest neighbor search with Delta bias correction. Data S2: Code for the Mann-Kendall and Theil-Sen (MK-TS) trend test. Data S3: Code for rotated empirical orthogonal function (REOF) analysis. Data S4: Code for the optimal parameter-based geographical detector (OPGD). Data S5: Code for the robustness test for the interactive geographically and temporally weighted regression (IGTWR) model. Data S6: Code for exploratory spatiotemporal data analysis (ESTDA) based on Markov chain and Monte Carlo methods. [file mmc2.zip › DataS3.R]

import xarray as xr
import numpy as np
import matplotlib.pyplot as plt
from eofs.xarray import Eof
from eofs.standard import Eof as Eof_std
from eofs.rotation import rotate_eofs
from sklearn.preprocessing import StandardScaler
import cartopy.crs as ccrs
import cartopy.feature as cfeature
from scipy.interpolate import griddata
import glob
import os
# --------------------------
# Parameter Settings
# --------------------------
class REOFConfig:
    # Data path and file name pattern
    data_dir = '/path/to/cmip6/data/'  # CMIP6 data storage directory
    file_pattern = '*.nc'             # File name matching pattern
    var_name = 'rsds'                 # Solar radiation variable (surface downward shortwave radiation)
    time_range = slice('1980-01-01', '2014-12-31')  # Analysis time range
    # Spatial range (Guangxi and surrounding areas)
    lon_slice = slice(104, 112)       # Longitude range of Guangxi
    lat_slice = slice(20, 26)         # Latitude range of Guangxi
        # REOF parameters
    variance_threshold = 70           # Cumulative variance contribution rate threshold (%)
    rotation_method = 'varimax'       # Rotation method
    max_iter = 1000                   # Maximum number of rotation iterations
    tol = 1e-6                        # Convergence threshold
    # Spatial weight settings
    use_area_weights = True           # Whether to use spherical area weights (cos(lat))
    # Output settings
    output_dir = './reof_results/'    # Result output directory
    fig_dpi = 300                     # Image resolution
# --------------------------
# Data Preprocessing Functions
# --------------------------
def fill_missing_spatial(da):
    """Fill missing values using spatial interpolation, suitable for Guangxi's complex terrain"""
    filled_data = []
    lon_grid, lat_grid = np.meshgrid(da.lon, da.lat)
    for t in range(da.time.size):
        data_slice = da.isel(time=t)
        if not data_slice.isnull().any():
            filled_data.append(data_slice.values)
            continue
        # Extract coordinates and data of non-missing values
        valid_mask = ~data_slice.isnull()
        points = np.column_stack([
            lon_grid[valid_mask],
            lat_grid[valid_mask]
        ])
        values = data_slice.values[valid_mask]
        # Spatial interpolation to fill missing values
        try:
            filled = griddata(
                points, values, (lon_grid, lat_grid), 
                method='cubic', 
                fill_value=data_slice.mean().item()  # Fallback fill value
            )
        except:
            # Use nearest neighbor method if cubic interpolation fails
            filled = griddata(
                points, values, (lon_grid, lat_grid), 
                method='nearest'
            )
        filled_data.append(filled)
      return xr.DataArray(
        filled_data, 
        dims=da.dims, 
        coords=da.coords
    )
def load_cmip6_data(config):
    """Load and preprocess CMIP6 solar radiation data"""
    file_list = glob.glob(os.path.join(config.data_dir, config.file_pattern))
    if not file_list:
        raise FileNotFoundError(f"No matching files found in {config.data_dir}")
    
    ds = xr.open_mfdataset(file_list, combine='by_coords')
    da = ds[config.var_name]
    da = da.sel(time=config.time_range, 
                lon=config.lon_slice, 
                lat=config.lat_slice)
        # Check data units to ensure they are W/m²
    if 'units' in da.attrs:
        print(f"Data units: {da.attrs['units']}")
    
    # Optimized missing value handling: use spatial interpolation
    if da.isnull().any():
        print("Missing values detected, filling with spatial interpolation...")
        da = fill_missing_spatial(da)
        # Remove seasonal cycle (calculate anomaly field)
    da_anom = da.groupby('time.month') - da.groupby('time.month').mean(dim='time')
     print(f"Solar radiation data preprocessing completed, shape: {da_anom.shape}")
    print(f"Data range: {da_anom.min().values:.2f} ~ {da_anom.max().values:.2f} W/m²")
    return da_anom
def spatial_weighting(da, use_area_weights=True):
    """Spatial weight calculation
    Strict method: Use spherical area weights cos(lat)
    Simplified method: Use uniform weights for Guangxi region
    """
    if use_area_weights:
        # Calculate spherical area weights cos(lat)
        lat_rad = np.deg2rad(da.lat)
        weights = np.cos(lat_rad)
        weights.name = 'area_weights'
        print("Using spherical area weights (cos(lat))")
        print(f"Weight range: {weights.min().values:.3f} ~ {weights.max().values:.3f}")
    else:
        # Guangxi region has small latitude span (~6°), use uniform weights
        weights = xr.ones_like(da.lat)
        weights.name = 'uniform_weights'
        print("Using uniform spatial weights (suitable for small-area analysis of Guangxi)")
     return weights
# --------------------------
# Core REOF Calculation Functions
# --------------------------
def calculate_anomaly_field(data_2d):
    """Calculate anomaly field Am×n = Xm×n - X̄, consistent with the decentralization process described"""
    # Time average
    time_mean = np.mean(data_2d, axis=0)
    # Anomaly field
    anomaly_field = data_2d - time_mean
    return anomaly_field
def select_modes_by_variance(solver, variance_threshold=70):
    """Select modes based on cumulative variance contribution rate to exceed the threshold"""
    variance_fraction = solver.varianceFraction(neigs=None) * 100
    cumulative_variance = np.cumsum(variance_fraction)
    # Find the number of modes where cumulative variance exceeds the threshold
    n_modes = np.argmax(cumulative_variance >= variance_threshold) + 1
    # Ensure at least 2 modes are selected
    if n_modes == 0:
        n_modes = 2
    elif n_modes == 1:
        n_modes = 2
    print(f"Selected top {n_modes} modes, cumulative variance: {cumulative_variance[n_modes-1]:.1f}%")
    return n_modes
def calculate_factor_loading_matrix(eofs, eigenvalues):
    """Calculate factor loading matrix L = V_p × Λ_p^(1/2), corresponding to Equation (2) in the description"""
    # Ensure eigenvalues are 1D array
    eigenvalues = eigenvalues.flatten() if eigenvalues.ndim > 1 else eigenvalues
    # Calculate Λ_p^(1/2)
    lambda_sqrt = np.sqrt(eigenvalues)
    # Calculate factor loading matrix: L = V_p × Λ_p^(1/2)
    factor_loading = eofs.T * lambda_sqrt  # Broadcast multiplication
    factor_loading = factor_loading.T  # Transpose back to original shape
    return factor_loading
def calculate_rotated_variance_corrected(rotated_eofs, original_eigenvalues, total_variance):
    """Corrected rotated variance explanation rate calculation
    Recalculate based on rotated eigenvalues for a more rigorous method
    """
    # Method 1: Based on variance of rotated modes (more rigorous)
    # The squared norm of rotated modes reflects the variance they explain
    rotated_variance = np.sum(rotated_eofs**2, axis=1)  # Spatial variance of each mode
        # Normalize to percentage
    rotated_variance_ratio = (rotated_variance / total_variance) * 100
    
    print("Rotated variance calculation (based on spatial variance of rotated modes):")
    print(f"Spatial variance of each mode: {rotated_variance}")
    print(f"Rotated variance contribution rate: {rotated_variance_ratio}")
    return rotated_variance_ratio
def validate_spatial_covariance(anomaly_data, weights=None):
    """Validate spatial covariance matrix calculation, corresponding to 1/(m-1) A^T A in the description"""
    m = anomaly_data.shape[0]  # Time length 
    if weights is not None:
        # Apply weights: W × A
        weighted_anomaly = anomaly_data * weights.reshape(1, -1)
        covariance_matrix = np.dot(weighted_anomaly.T, weighted_anomaly) / (m - 1)
        print("Calculating weighted spatial covariance matrix")
    else:
        # Unweighted spatial covariance matrix
        covariance_matrix = np.dot(anomaly_data.T, anomaly_data) / (m - 1)
        print("Calculating unweighted spatial covariance matrix")
    print(f"Spatial covariance matrix shape: {covariance_matrix.shape}")
    print(f"Eigenvalue range of covariance matrix: {np.linalg.eigvalsh(covariance_matrix)[-5:]}")  # Top 5 eigenvalues 
    return covariance_matrix
# --------------------------
# REOF Analysis Main Function
# --------------------------
def perform_reof(da, config, weights=None):
    """Perform REOF analysis, fully consistent with the description"""
    # Convert to numpy array
    data = da.values
    n_time, n_lat, n_lon = data.shape
    data_2d = data.reshape(n_time, n_lat * n_lon)  # Flatten spatial dimensions
    print(f"Solar radiation data dimensions: Time={n_time}, Spatial={n_lat}x{n_lon}")
       # 1. Calculate anomaly field (decentralization process), consistent with the description
    print("Calculating solar radiation anomaly field...")
    data_anomaly = calculate_anomaly_field(data_2d)
       # 2. Validate spatial covariance matrix calculation
    print("Validating spatial covariance matrix...")
    covariance_matrix = validate_spatial_covariance(data_anomaly, weights)
        # 3. Calculate EOF (internally uses covariance matrix)
    if weights is not None:
        wgts = weights.values.reshape(n_lat * n_lon)
        solver = Eof_std(data_anomaly, weights=wgts)
        print("Using weighted EOF analysis (consistent with spherical correction)")
    else:
        solver = Eof_std(data_anomaly)
        print("Using unweighted EOF analysis")
        # 4. Select modes based on cumulative variance contribution rate
    n_modes = select_modes_by_variance(solver, config.variance_threshold)
       # Get EOF results
    eofs = solver.eofs(neofs=n_modes)  # Shape: (n_modes, n_spatial)
    pcs = solver.pcs(npcs=n_modes, pcscaling=1)  # Shape: (n_time, n_modes)
    eigenvalues = solver.eigenvalues(neigs=n_modes)  # Get eigenvalues
    all_eigenvalues = solver.eigenvalues(neigs=None)  # All eigenvalues for total variance calculation
       # Calculate original variance explanation rate (based on eigenvalues: λ_k / Σλ)
    original_variance = solver.varianceFraction(neigs=n_modes) * 100
    total_variance = np.sum(all_eigenvalues)  # Total variance
       print(f"Top {n_modes} eigenvalues: {eigenvalues}")
    print(f"Original EOF variance contribution rate: {original_variance}")
    print(f"Original cumulative variance: {np.sum(original_variance):.1f}%")
    print(f"Total data variance: {total_variance:.4f}")
        # 5. Calculate factor loading matrix L = V_p × Λ_p^(1/2)
    print("Calculating factor loading matrix...")
    factor_loading = calculate_factor_loading_matrix(eofs, eigenvalues)
       # 6. Varimax orthogonal rotation
    print("Performing Varimax rotation...")
    reofs_rotated, rpc_rotated = rotate_eofs(
        factor_loading, 
        pcs, 
        method=config.rotation_method,
        n_rot=n_modes,
        max_iter=config.max_iter,
        tol=config.tol
    )
        # 7. Corrected rotated variance explanation rate calculation
    rotated_variance = calculate_rotated_variance_corrected(
        reofs_rotated, eigenvalues, total_variance
    )
    print(f"Rotated cumulative variance: {np.sum(rotated_variance):.1f}%")
        # Convert back to spatial dimensions
    reofs_spatial = reofs_rotated.reshape(n_modes, n_lat, n_lon)
        return {
        'reofs': reofs_spatial,
        'rpc': rpc_rotated,
        'original_variance': original_variance,
        'rotated_variance': rotated_variance,
        'n_modes': n_modes,
        'lat': da.lat.values,
        'lon': da.lon.values,
        'time': da.time.values,
        'eigenvalues': eigenvalues,
        'all_eigenvalues': all_eigenvalues,
        'total_variance': total_variance,
        'covariance_matrix': covariance_matrix
    }
# --------------------------
# Result Visualization Function (Optimized for Solar Radiation)
# --------------------------
def plot_reof_modes(results, config):
    """Plot spatial patterns and time coefficients of solar radiation REOF modes"""
    os.makedirs(config.output_dir, exist_ok=True)
       for i in range(results['n_modes']):
        # Create subplots (1 row, 2 columns)
        fig, (ax1, ax2) = plt.subplots(1, 2, figsize=(16, 6))
               # Left plot: Spatial pattern
        ax1 = plt.subplot(1, 2, 1, projection=ccrs.PlateCarree())
        reof_mode = results['reofs'][i]
        lon, lat = np.meshgrid(results['lon'], results['lat'])
                # Dynamically set contour range
        vmax = np.max(np.abs(reof_mode)) * 0.8
        levels = np.linspace(-vmax, vmax, 21)
                cf = ax1.contourf(lon, lat, reof_mode, 
                         levels=levels, 
                         cmap='RdBu_r', 
                         transform=ccrs.PlateCarree(),
                         extend='both')
        ax1.coastlines()
        ax1.add_feature(cfeature.BORDERS, linestyle=':')
        # Add specific regional features such as Guangxi borders
        ax1.set_extent([104, 112, 20, 26], crs=ccrs.PlateCarree())
        # Add grid lines
        ax1.gridlines(draw_labels=True, dms=True, x_inline=False, y_inline=False) 
        plt.colorbar(cf, ax=ax1, orientation='horizontal', pad=0.05, 
                    label='Solar Radiation Anomaly (W/m²)')
        ax1.set_title(f'Solar Radiation REOF Spatial Pattern {i+1}\nVariance Contribution: {results["rotated_variance"][i]:.1f}%', 
                     fontsize=14) 
               # Right plot: PC time series
        ax2 = plt.subplot(1, 2, 2)
        ax2.plot(results['time'], results['rpc'][:, i], linewidth=1.5, color='red')
        ax2.set_title(f'Solar Radiation Time Coefficient PC {i+1}', fontsize=14)
        ax2.set_ylabel('Standardized Amplitude', fontsize=12)
        ax2.set_xlabel('Time', fontsize=12)
        ax2.grid(True, linestyle='--', alpha=0.7)
        plt.xticks(rotation=45)
               plt.tight_layout()
        plt.savefig(os.path.join(config.output_dir, f'solar_radiation_reof_mode_{i+1}.png'), 
                   dpi=config.fig_dpi, bbox_inches='tight')
        plt.close()
    print(f"Visualization results for {results['n_modes']} solar radiation modes generated")
# --------------------------
# Main Function
# --------------------------
def main():
    # Initialize configuration
    config = REOFConfig()
        try:
        # Load and preprocess data
        print("=" * 60)
        print("Starting REOF Analysis - Spatial Pattern Identification of Solar Energy Resources (Solar Radiation) in Guangxi")
        print("=" * 60)
        print("Loading CMIP6 solar radiation data...")
        da_anom = load_cmip6_data(config)
                # Calculate spatial weights
        print("Calculating spatial weights...")
        weights = spatial_weighting(da_anom, config.use_area_weights)
                # Perform REOF analysis
        print("Performing REOF analysis...")
        results = perform_reof(da_anom, config, weights)
                # Save results
        print("Saving results...")
        os.makedirs(config.output_dir, exist_ok=True)
               # Save as numpy file
        np.savez(os.path.join(config.output_dir, 'solar_radiation_reof_results.npz'), 
                reofs=results['reofs'],
                rpc=results['rpc'],
                original_variance=results['original_variance'],
                rotated_variance=results['rotated_variance'],
                lat=results['lat'],
                lon=results['lon'],
                time=results['time'],
                eigenvalues=results['eigenvalues'],
                total_variance=results['total_variance'])
                # Save as text summary
        with open(os.path.join(config.output_dir, 'solar_radiation_reof_summary.txt'), 'w', encoding='utf-8') as f:
            f.write("REOF Analysis Summary - Solar Energy Resources (Solar Radiation) in Guangxi\n")
            f.write("=" * 60 + "\n")
            f.write(f"Analysis Variable: {config.var_name} (Surface Downward Shortwave Radiation)\n")
            f.write(f"Analysis Region: Longitude {config.lon_slice.start}-{config.lon_slice.stop}, "
                   f"Latitude {config.lat_slice.start}-{config.lat_slice.stop}\n")
            f.write(f"Time Range: {config.time_range.start} to {config.time_range.stop}\n")
            f.write(f"Spatial Weights: {'Spherical Area Weights (cos(lat))' if config.use_area_weights else 'Uniform Weights'}\n")
            f.write(f"Number of Selected Modes: {results['n_modes']} (Cumulative Variance > {config.variance_threshold}%)\n")
            f.write(f"Original EOF Variance Contribution Rate: {results['original_variance']}\n")
            f.write(f"Rotated REOF Variance Contribution Rate: {results['rotated_variance']}\n")
            for i in range(results['n_modes']):
                f.write(f"Mode {i+1} Variance: {results['rotated_variance'][i]:.1f}%\n")
            f.write(f"Total Variance of Rotated Modes: {sum(results['rotated_variance']):.1f}%\n")
            f.write(f"Eigenvalues: {results['eigenvalues']}\n")
            f.write(f"Total Data Variance: {results['total_variance']:.4f}\n")
                # Visualization
        print("Plotting solar radiation spatial pattern maps...")
        plot_reof_modes(results, config)
                print("\n" + "=" * 60)
        print("Solar Radiation REOF Analysis Completed!")
        print(f"Results saved to: {config.output_dir}")
        print(f"Analysis Variable: {config.var_name} (Surface Downward Shortwave Radiation)")
        print(f"Spatial Weights: {'Spherical Area Weights' if config.use_area_weights else 'Uniform Weights'}")
        print(f"Number of Selected Modes: {results['n_modes']}")
        for i in range(results['n_modes']):
            print(f"Mode {i+1} Explained Variance: {results['rotated_variance'][i]:.1f}%")
        print(f"Cumulative Explained Variance: {np.sum(results['rotated_variance']):.1f}%")
        print("=" * 60)
    except Exception as e:
        print(f"An error occurred during processing: {e}")
        import traceback
        traceback.print_exc()
if __name__ == "__main__":
    main()
