# Supplementary material for: Hybridization of CMIP6 and spatiotemporal models for assessing solar energy dynamics and transition risks in Guangxi under “dual-carbon” goals
Source: iScience. 2026 Jan 14;29(2):114690. doi: 10.1016/j.isci.2026.114690 (PMC12886514; doi:10.1016/j.isci.2026.114690)
Supplement: Document S2. Data S1–S6 — Data S1: Code for statistical downscaling based on k-nearest neighbor search with Delta bias correction. Data S2: Code for the Mann-Kendall and Theil-Sen (MK-TS) trend test. Data S3: Code for rotated empirical orthogonal function (REOF) analysis. Data S4: Code for the optimal parameter-based geographical detector (OPGD). Data S5: Code for the robustness test for the interactive geographically and temporally weighted regression (IGTWR) model. Data S6: Code for exploratory spatiotemporal data analysis (ESTDA) based on Markov chain and Monte Carlo methods. [file mmc2.zip › DataS4.R]

setwd("C:/AA")  # Directory containing the CSV file
install.packages("GD")  # Install the GD package
library(GD)  # Load the GD package used in the analysis
data <- read.csv("SSP1-2.6_Peak_Carbon_Period_Group1(Optimal_Parameters).csv", as.is = TRUE)  # Read the CSV file containing independent and dependent variables from the first step
head(data)[1:3, ]  # View the first 3 rows of data
discmethod <- c("equal", "natural", "quantile", "geometric")  # Select 4 discretization methods
discitv <- c(3:10)  # Divide into 3~10 categories to find the maximum q-value
datagdm <- gdm(YY ~ X1 + X2 + X3 + X4 + X5 + X6 + X7 + X8,  # The first variable is the dependent variable Y, others are independent variables
               continuous_variable = c("X1", "X2", "X3", "X4", "X5", "X6", "X7", "X8"),  # Input continuous variables here; categorical variables are excluded
               data = data, 
               discmethod = discmethod, discitv = discitv) 
datagdm
plot(datagdm)
