# Supplementary material for: Hybridization of CMIP6 and spatiotemporal models for assessing solar energy dynamics and transition risks in Guangxi under “dual-carbon” goals
Source: iScience. 2026 Jan 14;29(2):114690. doi: 10.1016/j.isci.2026.114690 (PMC12886514; doi:10.1016/j.isci.2026.114690)
Supplement: Document S2. Data S1–S6 — Data S1: Code for statistical downscaling based on k-nearest neighbor search with Delta bias correction. Data S2: Code for the Mann-Kendall and Theil-Sen (MK-TS) trend test. Data S3: Code for rotated empirical orthogonal function (REOF) analysis. Data S4: Code for the optimal parameter-based geographical detector (OPGD). Data S5: Code for the robustness test for the interactive geographically and temporally weighted regression (IGTWR) model. Data S6: Code for exploratory spatiotemporal data analysis (ESTDA) based on Markov chain and Monte Carlo methods. [file mmc2.zip › DataS5.m]

% IGTWR Model Robustness Analysis - Bayesian Method
clear; close all; clc;
fprintf('=== IGTWR Model Robustness Analysis ===\n');
% Define scenarios and periods
scenarios = {'SSP1_2_6', 'SSP2_4_5', 'SSP3_7_0'};
periods = {'Peak', 'Neutral'};
% Data organization
data_all = cell(3, 2);
% SSP1-2.6 Peak period
data_all{1,1} = [
    0.357657    -0.776285   -0.109708   0.131989
   -0.974489    -0.303073   -1.042771   -0.437153
    0.652579    -0.39704     0.08152     0.005538
    0.594293    -0.388688    0.275487   -0.072609
    1.708046     0.303321    0.97582    -0.486773
    0.845971     0.009391    0.170035   -0.240251
    0.792765    -0.032779   -0.044961   -0.193283
    1.209232     0.09774     0.216838   -0.335769
   -0.379088    -0.840307   -0.462336   -0.429211
    0.642627    -0.229707   -0.00209    -0.122865
    1.098127    -0.023969   -0.013866   -0.220072
    1.224381     0.052283    0.063699   -0.291764
    0.985771    -0.066002   -0.043841   -0.181752
    0.536779    -0.32165    -0.013404   -0.111832
];
% SSP1-2.6 Neutral period
data_all{1,2} = [
   -0.490479     0.272225   -1.806392    0.203974
   -0.399839     0.635907   -0.797888    0.142039
   -0.201097     0.713483   -0.160867    0.248145
   -0.074811     0.688795   -0.168992    0.207737
   -0.058348     0.671389   -0.10289     0.221403
    0.124147     0.579048   -0.13751     0.187406
    0.17767      0.513127   -0.016252    0.206556
    0.220402     0.508941   -0.186452    0.166443
    0.234112     0.481695    0.215933    0.174854
    0.35057      0.422889   -0.035656    0.198728
    0.397609     0.415673   -0.084709    0.181251
    0.530747     0.307036    0.265561    0.162228
    0.568211     0.290354    0.032485    0.179902
    0.618258     0.226599    0.050904    0.16377
];
% SSP2-4.5 Peak period
data_all{2,1} = [
   -0.671644     0.821731    0.010006   -0.029074
   -0.41384     -0.902721   -1.124766    0.215315
   -0.669245     0.950612    0.056696   -0.060716
   -0.573697     0.896996    0.087498    0.033608
   -0.79024      0.51145     0.470545   -0.087847
   -0.531126     0.810922    0.136962    0.056153
   -0.60003      0.775793   -0.036479   -0.1307
   -0.625433     0.540077    0.117756   -0.115912
   -0.503866    -0.786054   -0.69618     0.231052
   -0.634056     1.022547    0.047458   -0.069929
   -0.683352     0.881346   -0.057555    0.062153
   -0.682366     0.523375   -0.112063    0.019882
   -0.693465     0.88955    -0.055624    0.067943
   -0.677014     1.199736    0.075321    0.058694
];
% SSP2-4.5 Neutral period
data_all{2,2} = [
    0.947006    -0.62844    -0.309265   -0.557323
   -0.259916     0.016978   -0.967514   -0.478655
    0.764174    -0.36264    -0.221219   -0.537518
    0.866073    -0.508799   -0.091646   -0.606576
   -0.011244     0.168575   -0.333295   -0.555503
    0.432037    -0.025572    0.076579   -0.615052
    0.360076     0.010333   -0.095522   -0.569964
    0.14399      0.100673   -0.234739   -0.546783
   -0.15514      0.172024   -0.561065   -0.575426
    0.50784     -0.117574   -0.157479   -0.539564
    0.319251     0.031639   -0.190124   -0.499314
    0.158184     0.108987   -0.259356   -0.521644
    0.406454     0.003945   -0.178932   -0.465605
    0.553731    -0.104238   -0.1524    -0.501037
];
% SSP3-7.0 Peak period
data_all{3,1} = [
    0.454309     0.544114   -0.078358    0.010857
   -0.866275     1.221337   -0.42845    -0.119546
    0.322362     0.741919   -0.009282    0.000156
    0.959339     0.203522   -0.050513    0.077482
   -1.031625     2.145516    0.05496     0.026712
    0.040194     1.047107    0.118948    0.139517
    0.034498     0.940565   -0.01549     0.032972
   -0.401064     1.32729    -0.004804   -0.005827
   -0.890743     1.385196   -0.438024    0.092995
    0.489336     0.55243    -0.048115   -0.079253
   -0.045772     1.114426   -0.045094    0.007398
   -0.82409      2.137784    0.094981    0.163119
    0.181267     0.97585    -0.08586     0.043998
    0.731572     0.462978   -0.068659   -0.081816
];
% SSP3-7.0 Neutral period
data_all{3,2} = [
   -0.107384     0.621819    0.041497   -0.372056
   -0.676257     0.919349   -0.353631   -0.33791
   -0.053162     0.550476    0.012854   -0.411918
    0.071443     0.680944    0.233057   -0.280723
   -0.535023     1.018706   -0.177404   -0.389104
    0.120425     0.630158    0.110715   -0.260357
    0.038597     0.594005    0.011807   -0.346278
   -0.198878     0.756867   -0.074471   -0.365822
   -0.505272     0.79854    -0.364288   -0.273635
    0.048725     0.532444    0.003176   -0.394242
   -0.069489     0.67533    -0.065909   -0.385882
   -0.331536     0.902713   -0.131449   -0.3928
   -0.025604     0.637496   -0.069728   -0.387758
   -0.010365     0.522509   -0.034167   -0.424496
];
% Bayesian t-test function
function [bf10, hdi_lower, hdi_upper, posterior_mean] = bayesian_ttest(data, r_scale, n_samples)
    if nargin < 2
        r_scale = 0.707;
    end
    if nargin < 3
        n_samples = 10000;
    end
     n = length(data);
    data_mean = mean(data);
    data_std = std(data);
    % Marginal likelihood under H0
    log_ml_h0 = -n/2 * log(2*pi*data_std^2) - 1/(2*data_std^2) * sum(data.^2);
     % Marginal likelihood under H1
    term1 = 0.5 * log(1 + n * r_scale^2 / data_std^2);
    term2 = (n^2 * data_mean^2 * r_scale^2) / (2 * data_std^2 * (data_std^2 + n * r_scale^2));
    log_ml_h1 = log_ml_h0 + term1 + term2;
      % Bayes factor
    bf10 = exp(log_ml_h1 - log_ml_h0);
     % Posterior sampling
    posterior_samples = data_mean + data_std/sqrt(n) * trnd(n-1, n_samples, 1);
    % Calculate HPDI
    [hdi_lower, hdi_upper] = compute_hdi(posterior_samples, 0.95);
    posterior_mean = mean(posterior_samples);
end
% Compute HPDI function
function [hdi_lower, hdi_upper] = compute_hdi(samples, credible_mass)
    sorted_samples = sort(samples);
    n_samples = length(sorted_samples);
    n_included = floor(credible_mass * n_samples);
    n_ci = n_samples - n_included;
      ci_width = zeros(n_ci, 1);
    for i = 1:n_ci
        ci_width(i) = sorted_samples(i + n_included) - sorted_samples(i);
    end
      [~, min_index] = min(ci_width);
    hdi_lower = sorted_samples(min_index);
    hdi_upper = sorted_samples(min_index + n_included);
end
% Interaction consistency function
function p_consistent = assess_interaction_consistency(interaction_data)
    n_cities = length(interaction_data);
    n_positive = sum(interaction_data > 0);
    n_negative = sum(interaction_data < 0);
      max_count = max(n_positive, n_negative);
    p_consistent = binocdf(max_count, n_cities, 0.5, 'upper') + binopdf(max_count, n_cities, 0.5);
end
% Prior sensitivity analysis
function sensitivity_results = prior_sensitivity_analysis(data, variable_idx)
    variable_data = data(:, variable_idx);
    r_scales = [0.707, 1.414];
    sensitivity_results = struct();
    fprintf('Prior Sensitivity Analysis - Variable %d:\n', variable_idx);
    for i = 1:length(r_scales)
        r_scale = r_scales(i);
        [bf10, hdi_lower, hdi_upper, ~] = bayesian_ttest(variable_data, r_scale);
        if r_scale == 0.707
            field_name = 'r_0707';
        else
            field_name = 'r_1414';
        end
        sensitivity_results.(field_name) = struct(...
            'BF10', bf10, ...
            'HDI_lower', hdi_lower, ...
            'HDI_upper', hdi_upper, ...
            'is_robust', (bf10 >= 3 && (hdi_lower > 0 || hdi_upper < 0)) ...
        );
        
        fprintf('Prior scale r=%.3f: BF10=%.4f, HPDI=[%.4f, %.4f]\n', ...
            r_scale, bf10, hdi_lower, hdi_upper);
    end
end
% Bayesian analysis main function
function results = bayesian_analysis(data, scenario, period)
    fprintf('\n--- %s %s Period Analysis ---\n', scenario, period);
    n_vars = size(data, 2);
    results = struct();
    for i = 1:n_vars
        fprintf('Analyzing variable %d/%d...\n', i, n_vars);
        variable_data = data(:, i);
        [bf10, hdi_lower, hdi_upper, posterior_mean] = bayesian_ttest(variable_data);
        field_name = sprintf('var%d', i);
        results.(field_name) = struct(...
            'BF10', bf10, ...
            'HDI_lower', hdi_lower, ...
            'HDI_upper', hdi_upper, ...
            'posterior_mean', posterior_mean, ...
            'is_robust', (bf10 >= 10 && (hdi_lower > 0 || hdi_upper < 0)) ...
        );
        fprintf('Variable %d: BF10=%.4f, HPDI=[%.4f, %.4f]\n', ...
            i, bf10, hdi_lower, hdi_upper);
    end
    if n_vars >= 4
        interaction_data = data(:, end);
        p_consistent = assess_interaction_consistency(interaction_data);
        results.interaction_consistency = p_consistent;
        fprintf('Interaction consistency: P=%.4f\n', p_consistent);
    end
end
% Main analysis
fprintf('Starting analysis...\n');
all_results = cell(3, 2);
sensitivity_analysis = cell(3, 2);
for s = 1:3
    for p = 1:2
        scenario = scenarios{s};
        period = periods{p};
        fprintf('\nAnalyzing %s %s Period\n', scenario, period);
        current_data = data_all{s, p};
        all_results{s, p} = bayesian_analysis(current_data, scenario, period);
        sensitivity_analysis{s, p} = prior_sensitivity_analysis(current_data, size(current_data, 2));
    end
end
% Results summary
fprintf('\n=== RESULTS SUMMARY ===\n');
for s = 1:3
    for p = 1:2
        scenario = scenarios{s};
        period = periods{p};
        results = all_results{s, p};
        fprintf('\n%s %s Period:\n', scenario, period);
        n_vars = length(fieldnames(results)) - 1;
        robust_count = 0;
        for i = 1:n_vars
            field_name = sprintf('var%d', i);
            var_result = results.(field_name);
            if var_result.is_robust
                robust_count = robust_count + 1;
                fprintf('Variable %d: ROBUST (BF10=%.2f)\n', i, var_result.BF10);
            else
                fprintf('Variable %d: not robust (BF10=%.2f)\n', i, var_result.BF10);
            end
        end
        if isfield(results, 'interaction_consistency')
            p_consist = results.interaction_consistency;
            if p_consist >= 0.9
                fprintf('Interaction: STRONG robustness (P=%.3f)\n', p_consist);
            else
                fprintf('Interaction: limited robustness (P=%.3f)\n', p_consist);
            end
        end
        fprintf('Robust variables: %d/%d\n', robust_count, n_vars);
    end
end
fprintf('\n=== ANALYSIS COMPLETE ===\n');
